# Supplementary material for: Synthesis and Anticancer and Antiviral Activities of C-2′-Branched Arabinonucleosides
Source: Int J Mol Sci. 2022 Oct 19;23(20):12566. doi: 10.3390/ijms232012566 (PMC9603951; doi:10.3390/ijms232012566)
Supplement: Supplementary file 1 [file ijms-23-12566-s001.zip]

Archive with 1 entries (1 files):
- ijms-1968286-supplementary.pdf
